# Supplementary material for: Dietary Supplementation with 20-Hydroxyecdysone Ameliorates Hepatic Steatosis and Reduces White Adipose Tissue Mass in Ovariectomized Rats Fed a High-Fat, High-Fructose Diet
Source: Biomedicines. 2023 Jul 23;11(7):2071. doi: 10.3390/biomedicines11072071 (PMC10377470; doi:10.3390/biomedicines11072071)
Supplement: Supplementary file 1 [file biomedicines-11-02071-s001.zip]

Archive with 1 entries (1 files):
- biomedicines-2459612-supplementary.pdf
